# Supplementary material for: Cystatin C prevents tissue injury after lung transplantation
Source: Life Sci Alliance. 2025 Dec 16;9(2):e202503312. doi: 10.26508/lsa.202503312 (PMC12709050; doi:10.26508/lsa.202503312)
Supplement: Supplementary file 2 [file LSA-2025-03312_SdataF1.xlsx]

## Sheet: fig 1 A
	CysC Level in Different BOS stages
	Cys C (ng/ml)
Patient	Stable	BOS0	BOS1	BOS2	BOS3
1	3008
		1650
			1877
				1131
2	124
	945
		2102
		281
			710
			1580
			166
				226
3	82
	70
		419
		376
		337
		165
		881
			235
			169
					493
					299
4	1352
		2102
			1568
5	3582
		419
			71
			128
			666
				471
				493
					886
					763
					568
6	3643
	3852
	3717
		376
		261
		221
			169
				151
				237
7	1015
		2788
	3058
			671
				2056
8		867
			1131
				211
				184
9		562
				226
10		708
			1279
11		363
			886
				471
					939
12		3394
			427
				493
				151
				237
					178
					159
					661
13		3250
				354
14	3771
				1425
					834
15	3421
		1131
			2691
				213
				1704
16		2834
			476
			93
				204
				2277
					526
17					1544
18	3212
		3762
					941
					242
19					166
20	1323
			1577
			1224
				2277
				541
21			671
					187
22	3723
	1559
					1492
23	3242
	3842
	3845
			151
				141
					132
24				296
25	4010
	3792
			341
				189
					214
					171
26	1924
			3001
				165
27	3691
	3481
					1235
					325
28			112
29			268
30	3980
			103
				151
					728
					157
					172
					242
31	2498
	1886
			134
				529
				412
32	1726
	2737
	2975
			45
				167
33	2560
	3752
			1235
34			535
			696
				295
				1405
				2088
35	2662
	4100
			1968
				2698
					625
36	3384
		1135
			1991
				2277
					78
37		708
		726
38	3960
	1358
			536
39	1278
			1991
					71

## Sheet: fig 1 B
CysC concentration corelated with FEV1%
FEV 1% from base line	CysC (ng/ml)
97	1650
88	2419
86	376
84	1337
72	961
83	2802
95	2493
77	3143
87	708
88	2968
74	963
89	3394
92	3143
77	3168
68	1835
86	718
85	2580
92	1842
83	1980
63	2082
93	1684
75	3272
63	2169
81	1131
90	471
63	2082
103	493
100	2026
84	2114
94	178
97	2026
55	659
59	1968
71	131
89	2450
58
85	2611
91	237
89	2669
76	129
85	363
92	2802
97	2493
98	3143
88	3468
96	3510
83	2299
96	1842
68	1980
88	235
73	3094
90	2968
89	1590
100	2718
86	2580
95	3468
93	2299
100	2900
73	1842
100	1980
92	2242
98	3363
104	3394
80	3143
72	1835
97	1590
99	718
72	3510
99	2900
68	1980
90	1684
103	1980
89	2219
86	845
90	989
81	2235
89	728
84	1518
81	151
83	887
85	1001
81	9863
88	3394
87	2361
81	3168
101	2580
87	3468
91	3510
80	2299
72	1684
79	1980
78	1405
69	625
73	780
78	2616
69	971
74	2088
57	1281
80	2434
67	1800
66	1800
51	2968
53	2863
80	1590
74	1877
84	1468
72	2510
79	1980
75	2816
77	1272
77	939
80	1886
76	2837
79	2286
73	1394
37	1294
77	1168
69	1835
78	2263
80	2802
80	2168
78	1684
70	2968
67	2580
71	2299
77	1842
68	3641
55	151
65	2968
58	2863
50	1835
64	2900
62	128
52	289
46	1102
65	1863
51	1299
63	1510
59	2082
67	226
62	1662
59	184
65	2763
65	2279
63	696
63	2279
59	2044
65	354
70	1968
68	2863
62	1590
60	718
58	2493
57	1143
65	1980
59	361
65	2863
57	1168
52	132
51	171
23	179
38	165
44	2802
46	2493
50	3143
43	1590
45	1842
41	802
35	493
27	299
61	900
45	1842
43	886
43	763
36	568
50	176
48	40
29	2691
50	580
49	900
26	1684
50	1980
50	253
37	1835
26	510
38	1982
22	802
49	493

## Sheet: fig 1C
CysC positive cells (%)
Healthy	LTx
93.41	89.84
93.98	90.04
93.18	89.68
93.8	91.68

## Sheet: fig 1 D
yH2AX positive cells (%)
Healthy	LTx
22	24
18	27
17	26
18	32
