# Supplementary material for: Cystatin C prevents tissue injury after lung transplantation
Source: Life Sci Alliance. 2025 Dec 16;9(2):e202503312. doi: 10.26508/lsa.202503312 (PMC12709050; doi:10.26508/lsa.202503312)
Supplement: Supplementary file 3 [file LSA-2025-03312_SdataFS1.xlsx]

## Sheet: fig S1A
	CysC Level in Different BOS stages
	Cys C (ng/ml)
Patient	Stable	BOS0	BOS1	BOS2	BOS3
1	3008
		1650
			1877
				1131
2	124
	945
		2102
		281
			710
			1580
			166
				226
3	82
	70
		419
		376
		337
		165
		881
			235
			169
					493
					299
4	1352
		2102
			1568
5	3582
		419
			71
			128
			666
				471
				493
					886
					763
					568
6	3643
	3852
	3717
		376
		261
		221
			169
				151
				237
7	1015
		2788
	3058
			671
				2056
8		867
			1131
				211
				184
9		562
				226
10		708
			1279
11		363
			886
				471
					939
12		3394
			427
				493
				151
				237
					178
					159
					661
13		3250
				354
14	3771
				1425
					834
15	3421
		1131
			2691
				213
				1704
16		2834
			476
			93
				204
				2277
					526
17					1544
18	3212
		3762
					941
					242
19					166
20	1323
			1577
			1224
				2277
				541
21			671
					187
22	3723
	1559
					1492
23	3242
	3842
	3845
			151
				141
					132
24				296
25	4010
	3792
			341
				189
					214
					171
26	1924
			3001
				165
27	3691
	3481
					1235
					325
28			112
29			268
30	3980
			103
				151
					728
					157
					172
					242
31	2498
	1886
			134
				529
				412
32	1726
	2737
	2975
			45
				167
33	2560
	3752
			1235
34			535
			696
				295
				1405
				2088
35	2662
	4100
			1968
				2698
					625
36	3384
		1135
			1991
				2277
					78
37		708
		726
38	3960
	1358
			536
39	1278
			1991
					71

## Sheet: fig S1B
				Neutrophils (%)
Neutrophils (%)	CysC (ng/ml)			Stable	PreBOS	BOS 1	BOS 2	BOS 3
69	3008			69
19.5	1131						19.5
54	945				54
17	2102				17
35	281				35
40	710					40
93	82			93
60	376				60
71	337				71
81	165				81
39	881				39
94	493							94
74	299							74
1	2102				1
85	3582			85
97	71					97
87	128					87
75	666					75
76	471						76
73	493						73
87	763							87
94	568							94
80	3643			80
31	3852			31
7	3717			7
32	376				32
46	261				46
7	221				7
21	169					21
91	151						91
12	1015			12
1	2788				1
16	3058			16
45	671					45
30	2056						30
48	867				48
24	1131						24
14	211							14
0	184							0
16	562				16
10	708				10
11	1279					11
17	363				17
10	886					10
73	939							73
79	3394				79
11	427					11
67	493						67
93	151						93
93	237						93
58	178							58
75	159							75
7	3771			7
93	1425						93
4	3421			4
0	1131				0
25	2691					25
1	213						1
20	1704						20
83	2834				83
10	476					10
4	93					4
17	204						17
17	2277						17
14	1544							14
82	3212			82
6	3762				6
18	941							18
19	242							19
49	1323			49
9	671					9
0	187							0
48	3723			48
56	1559			56
8	3242			8
66	3845			66
12	4010			12
40	189						40
7	214							7
18	1924			18
69	165						69
10	3691			10
96	1235							96
90	325							90
2.3	112					2.3
66.5	268					66.5
8	3980			8
41	103					41
36.5	151						36.5
87	728							87
23	157							23
49	2498			49
2	1886			2
2	134					2
9	412					9
5	1726			5
10	2560			10
9	3752			9
75	1405						75
58	2088						58
38	2662			38
85	4100			85
53	1968					53
12	625							12
1.5	78							1.5
94	708				94
48	726				48

## Sheet: fig S1C
				Macrophages (%)
Macrophage (%)	Cystatin C (ng/ml)			Stable	PreBOS	BOS 1	BOS 2	BOS 3
30	3008			30
76	1131						76
44	945				44
83	2102				83
59	281				59
48	710					48
4	82			4
18	376				18
19	337				19
16	165				16
59	881				59
2	493							2
16	299							16
98	2102				98
14	3582			14
3	71					3
3	128					3
21	666					21
20	471						20
25	493						25
20	763							20
6	568							6
20	3643			20
69	3852			69
92	3717			92
68	376				68
53	261				53
27	221				27
78	169					78
6	151						6
88	1015			88
96	2788				96
67	3058			67
53	671					53
39	2056						39
43	867				43
54	1131						54
79	211							79
43	184							43
72	562				72
86	708				86
85	1279					85
81	363				81
85	886					85
11	939							11
19	3394				19
89	427					89
27	493						27
5	151						5
7	237						7
42	178							42
25	159							25
92	3771			92
5	1425						5
96	3421			96
100	1131				100
64	2691					64
97	213						97
78	1704						78
16	2834				16
59	476					59
91	93					91
81	204						81
76	2277						76
81	1544							81
6	3212			6
75	3762				75
70	941							70
77	242							77
50	1323			50
88	671					88
85	187							85
35	3723			35
40	1559			40
92	3242			92
34	3845			34
83	4010			83
54	189						54
80	214							80
81	1924			81
28	165						28
88	3691			88
4	1235							4
6	325							6
87.5	112					87.5
30	268					30
84	3980			84
46	103					46
57	151						57
5	728							5
76	157							76
45	2498			45
94	1886			94
41	134					41
55	412						55
94	1726			94
84	2560			84
74	3752			74
23	1405						23
33	2088						33
54	2662			54
14	4100			14
41	1968					41
78	625							78
96	78							96
6	708				6
52	726				52
