# Supplementary material for: Cystatin C prevents tissue injury after lung transplantation
Source: Life Sci Alliance. 2025 Dec 16;9(2):e202503312. doi: 10.26508/lsa.202503312 (PMC12709050; doi:10.26508/lsa.202503312)
Supplement: Supplementary file 4 [file LSA-2025-03312_SdataF2.xlsx]

## Sheet: fig 2B
LV pO2 (%)				VC pO2 (%)
Alb	CysC+Alb			Alb	CysC+Alb
70	88.2			8.5	62
72.5	93.6			12.8	28.6
74.2	98.8			14.5	28.8
80.5	99			36	32

## Sheet: fig 2C
Total cell death (%)				AT2 cell death (%)
Alb	CysC+Alb			Alb	CysC+Alb
60.2	28.6			8.6	4.6
65.2	32.2			10.8	7.6
64.8	30.8			12.6	8.8
68	30.4			13	4.2

## Sheet: fig 2 D
yH2AX positive cells (%)
Alb	CysC+Alb
3.23	2.93
3.72	2.27
3.61	2.98
3.55	1.84
