# Supplementary material for: Cystatin C prevents tissue injury after lung transplantation
Source: Life Sci Alliance. 2025 Dec 16;9(2):e202503312. doi: 10.26508/lsa.202503312 (PMC12709050; doi:10.26508/lsa.202503312)
Supplement: Supplementary file 5 [file LSA-2025-03312_SdataFS3.xlsx]

## Sheet: fig S3A  
CatB activity (RFU)
time [min]	CatB	+ 1.5 µM CysC-Alb	+ 1 µM CysC-Alb	+ 0.05 µM CysC-Alb	+ 0.03 µM CysC-Alb	+ 0.01 µM CysC-Alb
0	1001	139	332	375	724	750
2.8	7501	927	1825	3072	4311	5339
5.6	8938	1148	2321	4028	6248	6970
8.4	9198	1243	2442	4468	7051	7657
11.2	9331	1315	2649	4855	7406	7972
14	9530	1317	2673	4885	7450	8095
16.8	9206	1350	2848	4927	7656	8067
19.6	9288	1352	2801	5112	7690	8300
22.4	9234	1339	2885	5191	7536	8264
25.2	9203	1429	2868	5302	7333	8373
28	9094	1410	2874	5414	7541	8214
30.8	9282	1389	2943	5314	7317	8186
33.6	9126	1376	2851	5314	7314	8308
36.4	8925	1357	2869	5380	7158	8062
39.2	8839	1387	2987	5250	7197	8160
42	8885	1349	2907	5356	7301	8085
44.8	8896	1337	2905	5372	7182	8031
