# Supplementary material for: Cystatin C prevents tissue injury after lung transplantation
Source: Life Sci Alliance. 2025 Dec 16;9(2):e202503312. doi: 10.26508/lsa.202503312 (PMC12709050; doi:10.26508/lsa.202503312)
Supplement: Supplementary file 6 [file LSA-2025-03312_SdataFS5.xlsx]

## Sheet: fig S5A
	% of γH2AX positive cells
	Healthy	CysC-Alb	Alb
	1.2	2.93	3.23
	1.15	2.27	3.72
	1.85	2.98	3.61
	1.45	1.84	3.55

## Sheet: fig S5B
	% of ACSL4 positive cells
	Healthy	CysC-Alb	Alb
	4.96321	5.26316	14.377
	7.66152	8.86076	13.4409
	6.6521	6.48649	15.3605
	5.17215	7.47331	14.1884
