# Supplementary material for: Cystatin C prevents tissue injury after lung transplantation
Source: Life Sci Alliance. 2025 Dec 16;9(2):e202503312. doi: 10.26508/lsa.202503312 (PMC12709050; doi:10.26508/lsa.202503312)
Supplement: Supplementary file 7 [file LSA-2025-03312_SdataF3.xlsx]

## Sheet: fig 3 A
Human ACSL4 positive cells (%)
Healthy	LTx
84	93
79.5	95.6
84.72	90.7
86.71	94.6

## Sheet: fig 3B
Mouse ACSL4 positive cells (%)
Alb	CysC+Alb
14.377	5.26316
13.4409	8.86076
15.3605	6.48649
14.1884	7.47331

## Sheet: fig 3C
Cell viability in MLE12 cells
Control	Erastin	Erastin + CysC-Alb (1µg/ml)	Erastin + CysC-Alb (2µg/ml)	Erastin + CA074me (1uM)
89.2	38.6	51.1	76.3	113.3
81.4	42.4	53.3	78.7	116.2
91.8	41.3	60.7	66.6	110
100	42.5	60.4	81.5	114
